# Supplementary material for: MiR-200c-3p Contrasts PD-L1 Induction by Combinatorial Therapies and Slows Proliferation of Epithelial Ovarian Cancer through Downregulation of β-Catenin and c-Myc
Source: Cells. 2021 Mar 1;10(3):519. doi: 10.3390/cells10030519 (PMC7998372; doi:10.3390/cells10030519)
Supplement: Supplementary file 1 [file cells-10-00519-s001.zip]

Archive with 21 entries (14 files):
- cells-1099740 supplementary proofreading back/
- cells-1099740 supplementary proofreading back/Supplementary material/
- cells-1099740 supplementary proofreading back/Supplementary material/Supplementary figures and legends.docx
- cells-1099740 supplementary proofreading back/Supplementary material/Supplementary materials and methods.docx
- cells-1099740 supplementary proofreading back/Supplementary material/Table S1.docx
- cells-1099740 supplementary proofreading back/__MACOSX/
- cells-1099740 supplementary proofreading back/__MACOSX/._Supplementary material
- cells-1099740 supplementary proofreading back/__MACOSX/Supplementary material/
- cells-1099740 supplementary proofreading back/__MACOSX/Supplementary material/._Supplementary figures and legends.docx
- cells-1099740 supplementary proofreading back/__MACOSX/Supplementary material/._Supplementary materials and methods.docx
- cells-1099740 supplementary proofreading back/__MACOSX/Supplementary material/._Table S1.docx
- Supplementary material/
- Supplementary material/Supplementary figures and legends.docx
- Supplementary material/Supplementary materials and methods.docx
- Supplementary material/Table S1.docx
- __MACOSX/
- __MACOSX/._Supplementary material
- __MACOSX/Supplementary material/
- __MACOSX/Supplementary material/._Supplementary figures and legends.docx
- __MACOSX/Supplementary material/._Supplementary materials and methods.docx
- __MACOSX/Supplementary material/._Table S1.docx
